# Supplementary material for: Biochemical assessment of α-α-subunit interactions of Nav1.5 in a heterologous expression system
Source: Sci Rep. 2026 May 4;16:20583. doi: 10.1038/s41598-026-50463-9 (PMC13333962; doi:10.1038/s41598-026-50463-9)
Supplement: Supplementary file 4 — Supplementary Material 4 [file 41598_2026_50463_MOESM4_ESM.xlsx]

## Sheet: N-N termini (#607,#609)
Luminescence	background			Nav1.5 dimers					Analyzed with GraphPad Prism version 8.4.3
	20230215_R1	20230223_R2	20230302_R3	20230215_R1	20230223_R2	20230302_R3
+ empty vector	76660	190217	403650	131798	742858	744800			Normality and Lognormality tests	background - empty vector	background - empty vector + Nav1.5	background - Nav1.5	Nav1.5 dimers - empty vector	Nav1.5 dimers - empty vector + Nav1.5	Nav1.5 dimers - Nav1.5
+ empty vector + Nav1.5	46040	109002	157558	125558	352625	432017			Shapiro-Wilk test
+ Nav1.5	32061.3	61830	236600	19007.3	99115	172300			W	Invalid input data	0.8317	0.9491	0.7881	0.9583	0.9626
									P value		0.1928	0.5655	0.0863	0.6074	0.6285
									Passed normality test (alpha=0.05)?		Yes	Yes	Yes	Yes	Yes
									P value summary		ns	ns	ns	ns	ns
Fluorescence	background			Nav1.5 dimers
	20230215_R1	20230223_R2	20230302_R3	20230215_R1	20230223_R2	20230302_R3
+ empty vector	117867	134809	105117	115475	128500	103497
+ empty vector + Nav1.5	118500	134650	107034	118417	131892	105484
+ Nav1.5	120034	135417	100294	120600	132225	102894
									Ordinary one-way ANOVA (Multiple comparisons)
Luminescence/Fluorescence	background			Nav1.5 dimers					Number of families	1
	20230215_R1	20230223_R2	20230302_R3	20230215_R1	20230223_R2	20230302_R3			Number of comparisons per family	15
+ empty vector	0.650395	1.41101	3.84001	1.14136	5.78099	7.19635			Alpha	0.05
+ empty vector + Nav1.5	0.388523	0.809523	1.47205	1.06031	2.67359	4.09558
+ Nav1.5	0.267103	0.45659	2.35908	0.157606	0.749592	1.67455			Tukey's multiple comparisons test	Mean Diff.	95.00% CI of diff.	Significant?	Summary	Adjusted P Value
									background - empty vector vs. Column B	0.4819	-1.092 to 2.056	No	ns	0.8996	A-B
									background - empty vector vs. background - Nav1.5	0.5505	-1.024 to 2.125	No	ns	0.8405	A-C
normalized to the "+empty vector" background within each repeat									background - empty vector vs. Nav1.5 dimers - empty vector	-1.575	-3.150 to -0.001055	Yes	*	0.0498	A-D
Luminescence/Fluorescence	background			Nav1.5 dimers					background - empty vector vs. Column E	-0.5305	-2.105 to 1.044	No	ns	0.8591	A-E
	20230215_R1	20230223_R2	20230302_R3	20230215_R1	20230223_R2	20230302_R3			background - empty vector vs. Nav1.5 dimers - Nav1.5	0.5968	-0.9775 to 2.171	No	ns	0.7934	A-F
+ empty vector	1	1	1	1.75487	4.09705	1.87404			Column B vs. background - Nav1.5	0.06861	-1.506 to 1.643	No	ns	>0.9999	B-C
+ empty vector + Nav1.5	0.597364	0.573718	0.383344	1.63025	1.8948	1.06656			Column B vs. Nav1.5 dimers - empty vector	-2.057	-3.631 to -0.4829	Yes	**	0.0088	B-D
+ Nav1.5	0.410678	0.32359	0.614341	0.242324	0.531244	0.436078			Column B vs. Column E	-1.012	-2.587 to 0.5619	No	ns	0.3217	B-E
									Column B vs. Nav1.5 dimers - Nav1.5	0.1149	-1.459 to 1.689	No	ns	0.9998	B-F
									background - Nav1.5 vs. Nav1.5 dimers - empty vector	-2.126	-3.700 to -0.5515	Yes	**	0.0069	C-D
									background - Nav1.5 vs. Column E	-1.081	-2.655 to 0.4933	No	ns	0.263	C-E
									background - Nav1.5 vs. Nav1.5 dimers - Nav1.5	0.04632	-1.528 to 1.621	No	ns	>0.9999	C-F
									Nav1.5 dimers - empty vector vs. Column E	1.045	-0.5295 to 2.619	No	ns	0.2929	D-E
									Nav1.5 dimers - empty vector vs. Nav1.5 dimers - Nav1.5	2.172	0.5978 to 3.746	Yes	**	0.0059	D-F
									Column E vs. Nav1.5 dimers - Nav1.5	1.127	-0.4469 to 2.702	No	ns	0.2282	E-F
									Test details	Mean 1	Mean 2	Mean Diff.	SE of diff.	n1	n2	q	DF
									background - empty vector vs. Column B	1	0.5181	0.4819	0.4687	3	3	1.454	12
									background - empty vector vs. background - Nav1.5	1	0.4495	0.5505	0.4687	3	3	1.661	12
									background - empty vector vs. Nav1.5 dimers - empty vector	1	2.575	-1.575	0.4687	3	3	4.753	12
									background - empty vector vs. Column E	1	1.531	-0.5305	0.4687	3	3	1.601	12
									background - empty vector vs. Nav1.5 dimers - Nav1.5	1	0.4032	0.5968	0.4687	3	3	1.801	12
									Column B vs. background - Nav1.5	0.5181	0.4495	0.06861	0.4687	3	3	0.207	12
									Column B vs. Nav1.5 dimers - empty vector	0.5181	2.575	-2.057	0.4687	3	3	6.207	12
									Column B vs. Column E	0.5181	1.531	-1.012	0.4687	3	3	3.055	12
									Column B vs. Nav1.5 dimers - Nav1.5	0.5181	0.4032	0.1149	0.4687	3	3	0.3468	12
									background - Nav1.5 vs. Nav1.5 dimers - empty vector	0.4495	2.575	-2.126	0.4687	3	3	6.414	12
									background - Nav1.5 vs. Column E	0.4495	1.531	-1.081	0.4687	3	3	3.262	12
									background - Nav1.5 vs. Nav1.5 dimers - Nav1.5	0.4495	0.4032	0.04632	0.4687	3	3	0.1398	12
									Nav1.5 dimers - empty vector vs. Column E	2.575	1.531	1.045	0.4687	3	3	3.153	12
									Nav1.5 dimers - empty vector vs. Nav1.5 dimers - Nav1.5	2.575	0.4032	2.172	0.4687	3	3	6.554	12
									Column E vs. Nav1.5 dimers - Nav1.5	1.531	0.4032	1.127	0.4687	3	3	3.402	12

## Sheet: PRKACA-PRKAR2A (#602,#603)
Luminescence	background									PRKACA-PRKAR2A pair
20230223-R2							mean	SD								mean	SD
+ empty vector	73670	75280	73910	88170	87850	59830	76451.7	10574.4		18860000	17120000	14690000	23250000	20150000	20780000	1.91417e+07	2.9854e+06
+ empty vector + Nav1.5	35600	34620	30290	43100	62060	28630	39050	12350.7		20430000	23100000	21700000	24610000	26490000	22780000	23185000	2.14103e+06
+ Nav1.5	18370	23810	28130	26650	22320	14300	22263.3	5189		25630000	24220000	23580000	23870000	24350000	22510000	2.40267e+07	1.02342e+06
Fluorescence	background									PRKACA-PRKAR2A pair
20230223-R2							mean	SD								mean	SD
+ empty vector	132500	133200	131300	134000	135500	136700	133867	1980.57		132500	133200	131300	134000	135500	136700	133867	1980.57
+ empty vector + Nav1.5	134800	133600	132700	133400	128200	132300	132500	2275.08		134800	133600	132700	133400	128200	132300	132500	2275.08
+ Nav1.5	134200	134900	133600	135400	130100	133200	133567	1881.13		134200	134900	133600	135400	130100	133200	133567	1881.13
Luminescence/Fluorescence	background									PRKACA-PRKAR2A pair
20230223-R2							mean	SD								mean	SD
+ empty vector	0.555999	0.565164	0.562908	0.657984	0.648338	0.437673	0.571344	0.079558		142.339	128.528	111.881	173.507	148.708	152.011	142.829	21.0835
+ empty vector + Nav1.5	0.264094	0.259131	0.228259	0.323088	0.484086	0.216402	0.295843	0.0994104		151.558	172.904	163.526	184.482	206.63	172.184	175.214	18.887
+ Nav1.5	0.136885	0.176501	0.210553	0.196824	0.17156	0.107357	0.166613	0.0383685		190.983	179.54	176.497	176.292	187.163	168.994	179.912	7.99088
normalized to the "+empty vector" background within each repeat
Luminescence/Fluorescence	background									PRKACA-PRKAR2A pair
20230223-R2							mean	SD								mean	SD
+ empty vector	0.973141	0.989183	0.985235	1.15164	1.13476	0.76604	1	0.139247		249.131	224.958	195.821	303.682	260.278	266.059	249.988	36.9015
+ empty vector + Nav1.5	0.462233	0.453546	0.399512	0.565487	0.847276	0.378759	0.517802	0.173994		265.265	302.626	286.213	322.892	361.656	301.367	306.67	33.0572
+ Nav1.5	0.239584	0.308922	0.368523	0.344492	0.300274	0.187903	0.291616	0.0671548		334.27	314.241	308.915	308.557	327.584	295.783	314.892	13.9861
