# Supplementary material for: Biochemical assessment of α-α-subunit interactions of Nav1.5 in a heterologous expression system
Source: Sci Rep. 2026 May 4;16:20583. doi: 10.1038/s41598-026-50463-9 (PMC13333962; doi:10.1038/s41598-026-50463-9)
Supplement: Supplementary file 7 — Supplementary Material 7 [file 41598_2026_50463_MOESM7_ESM.xlsx]

## Sheet: dimers-monomers ratio
20210728_R1																						Analyzed with GraphPad Prism version 8.4.3
non-reduced		Nav1.5-dimer	Nav1.5-monomer		calnexin		dimer/monomer			dimer/monomer normalized to calnexin				dimer/monomer normalized to calnexin and to empty vector
total lysate	empty vector (#14) + Nav1.5-FLAG (#610) + Nav1.5-HA (#643)	22774.6	26229		4663.79		0.8683			0.000186179				1								Normality and Lognormality tests	+ empty vector	+ SCN1BB	+ SCN1B	+ SCN2B	+ SCN3B	+ SCN4B
total lysate	SCN1BB (#512) + Nav1.5-FLAG (#610) + Nav1.5-HA (#643)	9898.64	19646.4		4171.33		0.50384			0.000120786				0.648765								Shapiro-Wilk test
total lysate	SCN1B (#246) + Nav1.5-FLAG (#610) + Nav1.5-HA (#643)	14442.9	16115.3		4749.28		0.896223			0.000188707				1.01358								W		0.88	0.7555	0.9949	0.9058	0.9918
total lysate	SCN2B (#247) + Nav1.5-FLAG (#610) + Nav1.5-HA (#643)	18000.2	19840.7		3659.45		0.90724			0.000247917				1.33161								P value		0.3245	0.0121	0.864	0.4042	0.8265
total lysate	SCN3B (#247) + Nav1.5-FLAG (#610) + Nav1.5-HA (#643)	22554	23022.7		4641.2		0.979639			0.000211074				1.13372								Passed normality test (alpha=0.05)?		Yes	No	Yes	Yes	Yes
total lysate	SCN4B (#248) + Nav1.5-FLAG (#610) + Nav1.5-HA (#643)	11226.1	17184.9		3126.6		0.65325			0.000208933				1.12222								P value summary		ns	*	ns	ns	ns
20230815_R2		Nav1.5-dimer	Nav1.5-monomer		calnexin		dimer/monomer			dimer/monomer normalized to calnexin				dimer/monomer normalized to calnexin and to empty vector								One sample t-test	+ empty vector	+ SCN1BB	+ SCN1B	+ SCN2B	+ SCN3B	+ SCN4B
total lysate	empty vector (#14) + Nav1.5-FLAG (#610) + Nav1.5-HA (#643)	14440.6	38633.7		13067.9		0.373781			2.8603e-05				1								Theoretical mean	1	1	1	1	1	1
total lysate	SCN1BB (#512) + Nav1.5-FLAG (#610) + Nav1.5-HA (#643)	5731.2	15044.5		12567.3		0.380949			3.03128e-05				1.05978								Actual mean	1	0.8105	0.8203	1.388	0.9468	1.149
total lysate	SCN1B (#246) + Nav1.5-FLAG (#610) + Nav1.5-HA (#643)	10797	36113.8		14466.2		0.298972			2.06669e-05				0.722545								Number of values	3	3	3	3	3	3
total lysate	SCN2B (#247) + Nav1.5-FLAG (#610) + Nav1.5-HA (#643)	16119.1	21460.9		12508.2		0.75109			6.00478e-05				2.09936
total lysate	SCN3B (#247) + Nav1.5-FLAG (#610) + Nav1.5-HA (#643)	16439.7	36596.3		15213		0.449216			2.95285e-05				1.03236								One sample t test	Sample difference has zero SD
total lysate	SCN4B (#248) + Nav1.5-FLAG (#610) + Nav1.5-HA (#643)	16021.8	27092.8		14541.1		0.591369			4.06688e-05				1.42184								t, df		t=1.499, df=2	t=1.859, df=2	t=0.9807, df=2	t=0.3816, df=2	t=0.9961, df=2
																						P value (two tailed)		0.2727	0.204	0.4302	0.7395	0.4242
																						P value summary		ns	ns	ns	ns	ns
																						Significant (alpha=0.05)?		No	No	No	No	No
																						How big is the discrepancy?
20230818_R3		Nav1.5-dimer	Nav1.5-monomer		calnexin		dimer/monomer			dimer/monomer normalized to calnexin				dimer/monomer normalized to calnexin and to empty vector								Discrepancy		-0.1895	-0.1797	0.3879	-0.05315	0.1494
total lysate	empty vector (#14) + Nav1.5-FLAG (#610) + Nav1.5-HA (#643)	10408.7	22439.5		12165.9		0.463857			3.81278e-05				1								SD of discrepancy		0.2191	0.1674	0.6851	0.2413	0.2599
total lysate	SCN1BB (#512) + Nav1.5-FLAG (#610) + Nav1.5-HA (#643)	7819.84	18024.5		15741.7		0.433845			2.75604e-05				0.722842								SEM of discrepancy		0.1265	0.09666	0.3955	0.1393	0.15
total lysate	SCN1B (#246) + Nav1.5-FLAG (#610) + Nav1.5-HA (#643)	18357.1	39049.3		17014.3		0.470101			2.76298e-05				0.724665								95% confidence interval		-0.7337 to 0.3547	-0.5956 to 0.2362	-1.314 to 2.090	-0.6525 to 0.5462	-0.4961 to 0.7950
total lysate	SCN2B (#247) + Nav1.5-FLAG (#610) + Nav1.5-HA (#643)	18500.9	37662.9		17584.1		0.491224			2.79356e-05				0.732685								R squared (partial eta squared)		0.5289	0.6335	0.3247	0.06786	0.3316
total lysate	SCN3B (#247) + Nav1.5-FLAG (#610) + Nav1.5-HA (#643)	33971.9	59197.3		22315.7		0.573876			2.57163e-05				0.674477
total lysate	SCN4B (#248) + Nav1.5-FLAG (#610) + Nav1.5-HA (#643)	25384.2	41505.6		17738.5		0.611584			3.44777e-05				0.904269
