# Supplementary material for: Biochemical assessment of α-α-subunit interactions of Nav1.5 in a heterologous expression system
Source: Sci Rep. 2026 May 4;16:20583. doi: 10.1038/s41598-026-50463-9 (PMC13333962; doi:10.1038/s41598-026-50463-9)
Supplement: Supplementary file 8 — Supplementary Material 8 [file 41598_2026_50463_MOESM8_ESM.xlsx]

## Sheet: total lysate and coIP
20221220_coIP_Nav1-5-Nav1-5_beta-subunit																						Analyzed with GraphPad Prism version 8.4.3
		HA(Nav1.5)	actin		HA(Nav1.5) normalized to actin					HA(Nav1.5) normalized to empty vector					IP:FLAG normalized to the total lysate
total lysate	empty vector (#14) + Nav1.5-FLAG (#610) + Nav1.5-HA (#643)	31234.7	34293.6		0.910803					1												Normality and Lognormality tests	+ empty vector	+ SCN1BB	+ SCN1B	+ SCN2B	+ SCN3B	+ SCN4B
total lysate	SCN1BB (#512) + Nav1.5-FLAG (#610) + Nav1.5-HA (#643)	12671.6	30120.2		0.4207					0.4619												Shapiro-Wilk test
total lysate	SCN1B (#246) + Nav1.5-FLAG (#610) + Nav1.5-HA (#643)	18891.7	31388.3		0.601871					0.660814												W	Invalid input data	0.9539	0.8646	0.9305	0.7527	0.8248
total lysate	SCN2B (#247) + Nav1.5-FLAG (#610) + Nav1.5-HA (#643)	18801.3	31663.9		0.593776					0.651926												P value		0.5867	0.2804	0.4904	0.0061	0.1752
total lysate	SCN3B (#247) + Nav1.5-FLAG (#610) + Nav1.5-HA (#643)	25443.9	35770.2		0.711316					0.780977												Passed normality test (alpha=0.05)?		Yes	Yes	Yes	No	Yes
total lysate	SCN4B (#248) + Nav1.5-FLAG (#610) + Nav1.5-HA (#643)	27279.7	39240.8		0.695187					0.763269												P value summary		ns	ns	ns	**	ns
IP:FLAG	empty vector (#14) + Nav1.5-FLAG (#610) + Nav1.5-HA (#643)	28354.9								1					1
IP:FLAG	SCN1BB (#512) + Nav1.5-FLAG (#610) + Nav1.5-HA (#643)	17494.8								0.616994					1.33577
IP:FLAG	SCN1B (#246) + Nav1.5-FLAG (#610) + Nav1.5-HA (#643)	21545.5								0.759853					1.14987
IP:FLAG	SCN2B (#247) + Nav1.5-FLAG (#610) + Nav1.5-HA (#643)	24173.7								0.85254					1.30773
IP:FLAG	SCN3B (#247) + Nav1.5-FLAG (#610) + Nav1.5-HA (#643)	29639.1								1.04529					1.33844
IP:FLAG	SCN4B (#248) + Nav1.5-FLAG (#610) + Nav1.5-HA (#643)	42575.2								1.50151					1.96721
20230328_coIP_Nav1-5-Nav1-5_beta-subunit
		HA(Nav1.5)	actin		HA(Nav1.5) normalized to actin					HA(Nav1.5) normalized to empty vector					IP:FLAG normalized to the total lysate							One sample t-test	+ empty vector	+ SCN1BB	+ SCN1B	+ SCN2B	+ SCN3B	+ SCN4B
total lysate	empty vector (#14) + Nav1.5-FLAG (#610) + Nav1.5-HA (#643)	23559.5	22568.3		1.04392					1												Theoretical mean	1	1	1	1	1	1
total lysate	SCN1BB (#512) + Nav1.5-FLAG (#610) + Nav1.5-HA (#643)	24063	22688.3		1.06059					1.01597												Actual mean	1	1.655	1.815	1.594	1.105	1.584
total lysate	SCN1B (#246) + Nav1.5-FLAG (#610) + Nav1.5-HA (#643)	23665.7	19106.1		1.23864					1.18653												Number of values	3	3	3	3	3	3
total lysate	SCN2B (#247) + Nav1.5-FLAG (#610) + Nav1.5-HA (#643)	26610.7	22377.6		1.18917					1.13914
total lysate	SCN3B (#247) + Nav1.5-FLAG (#610) + Nav1.5-HA (#643)	29850.1	20503.6		1.45585					1.3946												One sample t test	Sample difference has zero SD
total lysate	SCN4B (#248) + Nav1.5-FLAG (#610) + Nav1.5-HA (#643)	30089.4	21684.5		1.3876					1.32923												t, df		t=0.8812, df=2	t=0.9015, df=2	t=1.094, df=2	t=0.4484, df=2	t=1.276, df=2
IP:FLAG	empty vector (#14) + Nav1.5-FLAG (#610) + Nav1.5-HA (#643)	9131.43								1					1							P value (two tailed)		0.4712	0.4624	0.3881	0.6978	0.33
IP:FLAG	SCN1BB (#512) + Nav1.5-FLAG (#610) + Nav1.5-HA (#643)	5169.61								0.566134					0.557236							P value summary		ns	ns	ns	ns	ns
IP:FLAG	SCN1B (#246) + Nav1.5-FLAG (#610) + Nav1.5-HA (#643)	7492.26								0.820491					0.691502							Significant (alpha=0.05)?		No	No	No	No	No
IP:FLAG	SCN2B (#247) + Nav1.5-FLAG (#610) + Nav1.5-HA (#643)	8633.97								0.945522					0.830031
IP:FLAG	SCN3B (#247) + Nav1.5-FLAG (#610) + Nav1.5-HA (#643)	8099.91								0.887037					0.636051							How big is the discrepancy?
IP:FLAG	SCN4B (#248) + Nav1.5-FLAG (#610) + Nav1.5-HA (#643)	8164.89								0.894153					0.672687							Discrepancy		0.655	0.8154	0.5941	0.1052	0.5841
																						SD of discrepancy		1.287	1.566	0.9405	0.4063	0.7927
																						SEM of discrepancy		0.7433	0.9044	0.543	0.2346	0.4576
																						95% confidence interval		-2.543 to 3.853	-3.076 to 4.707	-1.742 to 2.930	-0.9041 to 1.114	-1.385 to 2.553
																						R squared (partial eta squared)		0.2797	0.289	0.3744	0.09134	0.4489
20230308_coIP_Nav1-5-Nav1-5_beta-subunit_4_Susu
		HA(Nav1.5)	actin		HA(Nav1.5) normalized to actin					HA(Nav1.5) normalized to empty vector					IP:FLAG normalized to the total lysate
total lysate	empty vector (#14) + Nav1.5-FLAG (#610) + Nav1.5-HA (#643)	17094.7	10657.2		1.60405					1
total lysate	SCN1BB (#512) + Nav1.5-FLAG (#610) + Nav1.5-HA (#643)	9244.94	13326		0.693752					0.432499
total lysate	SCN1B (#246) + Nav1.5-FLAG (#610) + Nav1.5-HA (#643)	7926.6	14802.8		0.535481					0.33383
total lysate	SCN2B (#247) + Nav1.5-FLAG (#610) + Nav1.5-HA (#643)	13731.4	15527.9		0.884304					0.551293
total lysate	SCN3B (#247) + Nav1.5-FLAG (#610) + Nav1.5-HA (#643)	5416.61	12044		0.449736					0.280374
total lysate	SCN4B (#248) + Nav1.5-FLAG (#610) + Nav1.5-HA (#643)	8028.46	12062.8		0.665558					0.414922
IP:FLAG	empty vector (#14) + Nav1.5-FLAG (#610) + Nav1.5-HA (#643)	21886.4								1					1
IP:FLAG	SCN1BB (#512) + Nav1.5-FLAG (#610) + Nav1.5-HA (#643)	29077.9								1.32858					3.07188
IP:FLAG	SCN1B (#246) + Nav1.5-FLAG (#610) + Nav1.5-HA (#643)	26337.3								1.20337					3.60473
IP:FLAG	SCN2B (#247) + Nav1.5-FLAG (#610) + Nav1.5-HA (#643)	31907.1								1.45785					2.64443
IP:FLAG	SCN3B (#247) + Nav1.5-FLAG (#610) + Nav1.5-HA (#643)	8229.02								0.375988					1.34102
IP:FLAG	SCN4B (#248) + Nav1.5-FLAG (#610) + Nav1.5-HA (#643)	19183.5								0.876503					2.11245
