# Supplementary material for: Biochemical assessment of α-α-subunit interactions of Nav1.5 in a heterologous expression system
Source: Sci Rep. 2026 May 4;16:20583. doi: 10.1038/s41598-026-50463-9 (PMC13333962; doi:10.1038/s41598-026-50463-9)
Supplement: Supplementary file 10 — Supplementary Material 10 [file 41598_2026_50463_MOESM10_ESM.xlsx]

## Sheet: dimers-monomers ratio
260523_coIP_TL_R1																									Analyzed with GraphPad Prism version 8.4.3
total lysate		Nav1.5-dimer	Nav1.5-monomer			actin		dimer/monomer			dimer/monomer normalized to actin				dimer/monomer normalized to actin and to "+Nav1.5"		monomer normalized to actin		monomer normalized to actin and to "+Nav1.5"		dimer normalized to actin		dimer normalized to actin and to "+Nav1.5"
non-reduced	+Nav1.5	4170.1	23513.7			9880.64		0.177348			1.7949e-05				1		2.37977		1		0.422048		1
non-reduced	+NTD	18108.3	37070			10869.4		0.488491			4.49418e-05				2.50386		3.41049		1.43312		1.66599		3.9474		Nav1.5 monomers													Nav1.5 dimers
non-reduced	+DI	2358.58	6436.93			9188.69		0.366413			3.98765e-05				2.22165		0.700528		0.294368		0.256683		0.608184
non-reduced	+L1	18428.5	38655.3			10978.5		0.47674			4.34248e-05				2.41934		3.521		1.47955		1.6786		3.97727		Normality and Lognormality tests	+NAV1.5	+NTD	+DI	+L1	+DII	+L2	+DIII	+L3	+DIV	+CTD			Normality and Lognormality tests	+NAV1.5	+NTD	+DI	+L1	+DII	+L2	+DIII	+L3	+DIV	+CTD
non-reduced	+DII	805.607	5827.79			11295.9		0.138235			1.22376e-05				0.6818		0.51592		0.216794		0.0713184		0.168982		Shapiro-Wilk test													Shapiro-Wilk test
non-reduced	+L2	7924.39	21558.9			9816.57		0.367569			3.74437e-05				2.08611		2.19617		0.922851		0.807246		1.91269		W	Invalid input data	0.9309	0.9043	0.9569	0.9924	0.9688	0.9982	0.796	0.9891	0.9981			W	Invalid input data	0.8071	0.9636	0.8371	0.96	0.9534	0.848	0.9544	0.9999	0.9093
non-reduced	+DIII	2168.99	8817.32			10623.8		0.245992			2.31549e-05				1.29004		0.829962		0.348757		0.204164		0.483746		P value		0.4921	0.3993	0.6005	0.8332	0.661	0.9188	0.105	0.8001	0.9177			P value		0.1316	0.6335	0.2065	0.6157	0.5843	0.2351	0.5889	0.9826	0.4159
non-reduced	+L3	19295.7	42943.9			11487.6		0.449325			3.91138e-05				2.17916		3.73827		1.57085		1.6797		3.97988		Passed normality test (alpha=0.05)?		Yes	Yes	Yes	Yes	Yes	Yes	Yes	Yes	Yes			Passed normality test (alpha=0.05)?		Yes	Yes	Yes	Yes	Yes	Yes	Yes	Yes	Yes
non-reduced	+DIV	2132.16	11170.9			10152.4		0.190868			1.88002e-05				1.04742		1.10032		0.462363		0.210015		0.49761		P value summary		ns	ns	ns	ns	ns	ns	ns	ns	ns			P value summary		ns	ns	ns	ns	ns	ns	ns	ns	ns
non-reduced	+CTD	10140.9	35597.9			10152.4		0.284874			2.80597e-05				1.5633		3.50635		1.4734		0.998867		2.36671
280523_coIP_TL_R2
total lysate		Nav1.5-dimer	Nav1.5-monomer			Na+/K+-ATPase		dimer/monomer			dimer/monomer normalized to actin				dimer/monomer normalized to actin and to "+Nav1.5"		monomer normalized to actin		monomer normalized to actin and to "+Nav1.5"		dimer normalized to Na+/K+-ATPase		dimer normalized to Na+/K+-ATPase and to "+Nav1.5"		One sample t-test	+NAV1.5	+NTD	+DI	+L1	+DII	+L2	+DIII	+L3	+DIV	+CTD			One sample t-test	+NAV1.5	+NTD	+DI	+L1	+DII	+L2	+DIII	+L3	+DIV	+CTD
non-reduced	+Nav1.5	9140.94	17778.1			11560.1		0.514168			4.44779e-05				1		1.53789		1		0.790733		1		Theoretical mean	1	1	1	1	1	1	1	1	1	1			Theoretical mean	1	1	1	1	1	1	1	1	1	1
non-reduced	+NTD	11177.3	21057.7			6841.05		0.530796			7.75898e-05				1.74446		3.07813		2.00153		1.63386		2.06626		Actual mean	1	1.673	0.5236	1.615	0.4277	0.7753	0.5519	1.323	0.4833	1.239			Actual mean	1	2.641	0.5972	2.377	0.1964	0.9938	0.5446	2.187	0.3521	1.752
non-reduced	+DI	5574.81	11514.2			11005.4		0.484167			4.39938e-05				0.989116		1.04624		0.680307		0.506554		0.640613		Number of values	3	3	3	3	3	3	3	3	3	3			Number of values	3	3	3	3	3	3	3	3	3	3
non-reduced	+L1	11574.9	25946.8			10258.2		0.4461			4.34873e-05				0.977729		2.52938		1.64471		1.12836		1.42698
non-reduced	+DII	2549.93	9391.31			9877.78		0.271521			2.7488e-05				0.618015		0.950751		0.618218		0.258148		0.326467		One sample t test	Sample difference has zero SD												One sample t test	Sample difference has zero SD
non-reduced	+L2	6727.99	10915.2			10829.8		0.616388			5.6916e-05				1.27965		1.00789		0.65537		0.621249		0.785662		t, df		t=3.955, df=2	t=4.066, df=2	t=8.630, df=2	t=4.920, df=2	t=2.865, df=2	t=3.725, df=2	t=1.176, df=2	t=5.166, df=2	t=1.814, df=2			t, df		t=2.507, df=2	t=14.01, df=2	t=1.712, df=2	t=11.72, df=2	t=0.01291, df=2	t=5.839, df=2	t=1.261, df=2	t=7.670, df=2	t=2.392, df=2
non-reduced	+DIII	5442.84	11581.7			9842.15		0.469954			4.77491e-05				1.07355		1.17674		0.765166		0.553014		0.699368		P value (two tailed)		0.0584	0.0555	0.0132	0.0389	0.1033	0.0651	0.3606	0.0355	0.2113			P value (two tailed)		0.129	0.0051	0.2291	0.0072	0.9909	0.0281	0.3344	0.0166	0.1392
non-reduced	+L3	11420.7	20199.9			8092.47		0.565387			6.98658e-05				1.5708		2.49613		1.62309		1.41128		1.78477		P value summary		ns	ns	*	*	ns	ns	ns	*	ns			P value summary		ns	**	ns	**	ns	*	ns	*	ns
non-reduced	+DIV	1247.26	7881.86			7695.18		0.158244			2.0564e-05				0.462342		1.02426		0.666017		0.162083		0.204978		Significant (alpha=0.05)?		No	No	Yes	Yes	No	No	No	Yes	No			Significant (alpha=0.05)?		No	Yes	No	Yes	No	Yes	No	Yes	No
non-reduced	+CTD	9047.79	13825.8			7320.76		0.654415			8.93917e-05				2.0098		1.88857		1.22803		1.23591		1.56299
																									How big is the discrepancy?													How big is the discrepancy?
																									Discrepancy		0.6726	-0.4764	0.6151	-0.5723	-0.2247	-0.4482	0.3229	-0.5167	0.2394			Discrepancy		1.641	-0.4028	1.377	-0.8036	-0.006223	-0.4554	1.187	-0.6479	0.7524
070723_coIP_TL_R3																									SD of discrepancy		0.2946	0.2029	0.1234	0.2015	0.1359	0.2084	0.4755	0.1733	0.2285			SD of discrepancy		1.134	0.0498	1.394	0.1188	0.8345	0.1351	1.63	0.1463	0.5449
total lysate		Nav1.5-dimer	Nav1.5-monomer			Na+/K+-ATPase		dimer/monomer			dimer/monomer normalized to actin				dimer/monomer normalized to actin and to "+Nav1.5"		monomer normalized to actin		monomer normalized to actin and to "+Nav1.5"		dimer normalized to Na+/K+-ATPase		dimer normalized to Na+/K+-ATPase and to "+Nav1.5"		SEM of discrepancy		0.1701	0.1172	0.07127	0.1163	0.07845	0.1203	0.2745	0.1	0.1319			SEM of discrepancy		0.6546	0.02875	0.8047	0.06857	0.4818	0.07799	0.941	0.08448	0.3146
non-reduced	+Nav1.5	5362.41	20121.6			2714.96		0.2665			9.81598e-05				1		7.41138		1		1.97513		1		95% confidence interval		-0.05910 to 1.404	-0.9805 to 0.02768	0.3085 to 0.9218	-1.073 to -0.07184	-0.5623 to 0.1128	-0.9658 to 0.06953	-0.8583 to 1.504	-0.9471 to -0.08636	-0.3283 to 0.8071			95% confidence interval		-1.175 to 4.458	-0.5265 to -0.2791	-2.085 to 4.840	-1.099 to -0.5086	-2.079 to 2.067	-0.7910 to -0.1199	-2.862 to 5.235	-1.011 to -0.2845	-0.6011 to 2.106
non-reduced	+NTD	8991.79	27966.6			2383.38		0.321519			0.000134901				1.3743		11.734		1.58325		3.77271		1.91011		R squared (partial eta squared)		0.8866	0.8921	0.9739	0.9237	0.8041	0.874	0.4089	0.9303	0.622			R squared (partial eta squared)		0.7586	0.9899	0.5943	0.9856	8.339e-05	0.9446	0.443	0.9671	0.741
non-reduced	+DI	4455.02	18355.8			4155.02		0.242704			5.84122e-05				0.595073		4.41773		0.596075		1.0722		0.542851
non-reduced	+L1	10060	37601.6			2947.88		0.267543			9.07576e-05				0.92459		12.7555		1.72107		3.41263		1.7278
non-reduced	+DII	857.941	15385.1			4634.15		0.0557643			1.20334e-05				0.122589		3.31995		0.447953		0.185135		0.0937328
non-reduced	+L2	2300.61	22805			4116.12		0.100882			2.45089e-05				0.249684		5.54041		0.747555		0.558926		0.282982
non-reduced	+DIII	4804.69	21672.6			5398.97		0.221695			4.10624e-05				0.418322		4.0142		0.541627		0.889927		0.450566
non-reduced	+L3	8975.58	32799.3			5712.8		0.273651			4.79014e-05				0.487994		5.74137		0.77467		1.57113		0.795458
non-reduced	+DIV	2915.42	9943.62			4174.3		0.293195			7.02381e-05				0.715549		2.38211		0.321412		0.698421		0.353607
non-reduced	+CTD	10444.2	30014.3			3983.07		0.347973			8.73629e-05				0.890007		7.53547		1.01674		2.62214		1.32758
