# Supplementary material for: Biochemical assessment of α-α-subunit interactions of Nav1.5 in a heterologous expression system
Source: Sci Rep. 2026 May 4;16:20583. doi: 10.1038/s41598-026-50463-9 (PMC13333962; doi:10.1038/s41598-026-50463-9)
Supplement: Supplementary file 12 — Supplementary Material 12 [file 41598_2026_50463_MOESM12_ESM.xlsx]

## Sheet: dimers-monomers ratio
240122_R0																						Analyzed with GraphPad Prism version 8.4.3
non-reduced		Nav1.5-dimer	Nav1.5-monomer		calnexin		dimer/monomer			dimer/monomer normalized to calnexin				dimer/monomer normalized to calnexin and to "+CMV-Nav1.5"
total lysate	+ empty vector (#14)	0	0		23712.8		#DIV/0!			#DIV/0!				#DIV/0!								Normality and Lognormality tests	+ empty vector	+ SV40-NAV1.5	+ UbC-Nav1.5	+ CMV-Nav1.5
total lysate	+ SV40-Nav1.5 (#620)	2554.23	10295.6		23051.4		0.248091			1.07625e-05				0.333201								Shapiro-Wilk test
total lysate	+ UbC-Nav1.5 (#621)	15250.1	36446.7		23766.5		0.418421			1.76055e-05				0.545057								W	Invalid input data	0.9411	0.8678	Invalid input data
total lysate	+ CMV-Nav1.5 (#596)	17335.3	26264.6		20434		0.660024			3.23003e-05				1								P value		0.6613	0.2892
																						Passed normality test (alpha=0.05)?		Yes	Yes
																						P value summary		ns	ns
281122_R1
non-reduced		Nav1.5-dimer	Nav1.5-monomer		calnexin		dimer/monomer			dimer/monomer normalized to calnexin				dimer/monomer normalized to calnexin and to "+CMV-Nav1.5"								One sample t-test	+ empty vector	+ SV40-NAV1.5	+ UbC-Nav1.5	+ CMV-Nav1.5
total lysate	+ empty vector (#14)	0	0		27896.8		#DIV/0!			#DIV/0!				#DIV/0!								Theoretical mean	1	1	1	1
total lysate	+ SV40-Nav1.5 (#620)	322.435	10650.4		25798.2		0.0302745			1.17351e-06				0.188111								Actual mean	0	0.3334	0.5775	1
total lysate	+ UbC-Nav1.5 (#621)	1715.72	39771.6		28385.9		0.0431393			1.51974e-06				0.243611								Number of values	4	4	4	4
total lysate	+ CMV-Nav1.5 (#596)	3694.18	23340		25371.3		0.158277			6.2384e-06				1
																						One sample t test	Sample difference has zero SD			Sample difference has zero SD
																						t, df		t=8.915, df=3	t=2.032, df=3
071222_R2																						P value (two tailed)		0.003	0.1351
non-reduced		Nav1.5-dimer	Nav1.5-monomer		calnexin		dimer/monomer			dimer/monomer normalized to calnexin				dimer/monomer normalized to calnexin and to "+CMV-Nav1.5"								P value summary		**	ns
total lysate	+ empty vector (#14)	0	0		19498.4		#DIV/0!			#DIV/0!				#DIV/0!								Significant (alpha=0.05)?		Yes	No
total lysate	+ SV40-Nav1.5 (#620)	2154.82	5526.39		18608.6		0.389915			2.09535e-05				0.539216
total lysate	+ UbC-Nav1.5 (#621)	29682.1	37430.4		17405		0.792996			4.55613e-05				1.17247								How big is the discrepancy?
total lysate	+ CMV-Nav1.5 (#596)	27662.5	40206.6		17705.2		0.68801			3.88592e-05				1								Discrepancy		-0.6666	-0.4225
																						SD of discrepancy		0.1495	0.4159
																						SEM of discrepancy		0.07477	0.2079
091222_R3																						95% confidence interval		-0.9045 to -0.4286	-1.084 to 0.2392
non-reduced		Nav1.5-dimer	Nav1.5-monomer		calnexin		dimer/monomer			dimer/monomer normalized to calnexin				dimer/monomer normalized to calnexin and to "+CMV-Nav1.5"								R squared (partial eta squared)		0.9636	0.5792
total lysate	+ empty vector (#14)	0	0		30080.8		#DIV/0!			#DIV/0!				#DIV/0!
total lysate	+ SV40-Nav1.5 (#620)	2739.13	11862.1		31416.4		0.230916			7.35016e-06				0.273254
total lysate	+ UbC-Nav1.5 (#621)	14759.8	45199.4		34811.9		0.326548			9.38036e-06				0.34873
total lysate	+ CMV-Nav1.5 (#596)	21599.9	26421.4		30392.4		0.817514			2.68987e-05				1

## Sheet: BiP
170226_R1																			Analyzed with GraphPad Prism version 10.6.1
non-reduced		BiP	actin		BiP/normalized to actin				BiP/normalized to actin and to "empty vector"
total lysate	+ empty vector (#14)	1418.13	5869.79		0.241599				1								Normality and Lognormality tests	+ empty vector	+ SV40-NAV1.5	+ UbC-Nav1.5	+ CMV-Nav1.5
total lysate	+ SV40-Nav1.5 (#620)	2222.33	6316.2		0.351845				1.45632								Shapiro-Wilk test
total lysate	+ UbC-Nav1.5 (#621)	8854.08	5488.86		1.6131				6.67677								W	Invalid input data	0.8529	0.9536	0.9195
total lysate	+ CMV-Nav1.5 (#596)	6610.42	5049.74		1.30906				5.41833								P value		0.2482	0.5856	0.4507
																	Passed normality test (alpha=0.05)?		Yes	Yes	Yes
																	P value summary		ns	ns	ns
200226_R2
non-reduced		BiP	Na+/K+-ATPase		BiP/normalized to Na+/K+-ATPase				BiP/normalized to Na+/K+-ATPase and to "empty vector"								One sample t-test	+ empty vector	+ SV40-NAV1.5	+ UbC-Nav1.5	+ CMV-Nav1.5
total lysate	+ empty vector (#14)	2429.15	3051.45		0.796066				1								Theoretical mean	1	1	1	1
total lysate	+ SV40-Nav1.5 (#620)	5656.9	2420.74		2.33685				2.9355								Actual mean	1	2.019	6.195	4.336
total lysate	+ UbC-Nav1.5 (#621)	13524	2165.26		6.24591				7.84597								Number of values	3	3	3	3
total lysate	+ CMV-Nav1.5 (#596)	7163.54	2238.38		3.20033				4.02018
																	One sample t test	Sample difference has zero SD
																	t, df		t=2.203, df=2	t=4.646, df=2	t=5.993, df=2
240226_R3																	P value (two tailed)		0.1585	0.0433	0.0267
non-reduced		BiP	Na+/K+-ATPase		BiP/normalized to Na+/K+-ATPase				BiP/normalized to Na+/K+-ATPase and to "empty vector"								P value summary		ns	*	*
total lysate	+ empty vector (#14)	1770.7	4283.38		0.413388				1								Significant (alpha=0.05)?		No	Yes	Yes
total lysate	+ SV40-Nav1.5 (#620)	2673.11	3886.2		0.687847				1.66392
total lysate	+ UbC-Nav1.5 (#621)	4857.86	2892.26		1.67961				4.06303								How large is the effect?
total lysate	+ CMV-Nav1.5 (#596)	4856.88	3291.57		1.47555				3.56941								Discrepancy		1.019	5.195	3.336
																	SD of discrepancy		0.8008	1.937	0.9641
																	SEM of discrepancy		0.4624	1.118	0.5566
																	95% confidence interval		-0.9708 to 3.008	0.3838 to 10.01	0.9411 to 5.731
																	R squared (partial eta squared)		0.7082	0.9152	0.9473
