# Supplementary material for: Biochemical assessment of α-α-subunit interactions of Nav1.5 in a heterologous expression system
Source: Sci Rep. 2026 May 4;16:20583. doi: 10.1038/s41598-026-50463-9 (PMC13333962; doi:10.1038/s41598-026-50463-9)
Supplement: Supplementary file 13 — Supplementary Material 13 [file 41598_2026_50463_MOESM13_ESM.xlsx]

## Sheet: dimers-monomers ratio
230322_MG132_TUN_R1																							Analyzed with GraphPad Prism version 8.4.3
total lysate		Nav1.5-dimer	Nav1.5-monomer		calnexin	actin		dimer/monomer			dimer/monomer normalized to actin				dimer/monomer normalized to actin and to "+MG132+DMSO"		monomer normalized to actin		monomer normalized to actin and to "+MG132+DMSO"
non-reduced	+ DMSO + DMSO	38885.6	53375.4		17596.8	29263.2		0.728529			2.48957e-05				0.335528		1.82398		0.459094				Normality and Lognormality tests	+ DMSO + DMSO	+ DMSO + TUN	+ MG132 + DMSO	+ MG132 + TUN							Normality and Lognormality tests	+ DMSO + DMSO	+ DMSO + TUN	+ MG132 + DMSO	+ MG132 + TUN	+ DMSO + DMSO	+ DMSO + TUN	+ MG132 + DMSO	+ MG132 + TUN
non-reduced	+ DMSO + TUN	10107.1	31185		24644.9	31532.1		0.324103			1.02785e-05				0.138527		0.988992		0.248929				Shapiro-Wilk test											Shapiro-Wilk test
non-reduced	+ MG132 + DMSO	39402.8	45933		17574.6	11561.3		0.857832			7.41986e-05				1		3.97299		1				W	0.8956	0.8684	Invalid input data	0.7954							W	0.9934	0.9754	Invalid input data	0.9634	0.9886	0.7567	Invalid input data	0.9899
non-reduced	+ MG132 + TUN	56499.5	54510.6		20101.4	17061.5		1.03649			6.075e-05				0.818749		3.19495		0.804167				P value	0.3716	0.2909		0.1035							P value	0.8451	0.6992		0.6321	0.796	0.0148		0.8076
+100 mM DTT	+ DMSO + DMSO		34050.8		13385.2	25455.3											1.33767		0.837523				Passed normality test (alpha=0.05)?	Yes	Yes		Yes							Passed normality test (alpha=0.05)?	Yes	Yes		Yes	Yes	No		Yes
+100 mM DTT	+ DMSO + TUN		27888.3		21223.7	25400.5											1.09794		0.687428				P value summary	ns	ns		ns							P value summary	ns	ns		ns	ns	*		ns
+100 mM DTT	+ MG132 + DMSO		43340		15405.6	27135.4											1.59718		1
+100 mM DTT	+ MG132 + TUN		52870.3		20347.2	28435.1											1.85933		1.16414
120723_MG132_TUN_R2
non-reduced		Nav1.5-dimer	Nav1.5-monomer		calnexin	actin		dimer/monomer			dimer/monomer normalized to actin				dimer/monomer normalized to actin and to "+MG132+DMSO"		monomer normalized to actin		monomer normalized to actin and to "+MG132+DMSO"				One sample t-test	+ MG132 + DMSO	+ MG132 + TUN	+ DMSO + DMSO	+ DMSO + TUN							One sample t-test	+ MG132 + DMSO	+ MG132 + TUN	+ DMSO + DMSO	+ DMSO + TUN	+ MG132 + DMSO	+ MG132 + TUN
total lysate	+ DMSO + DMSO	1201.09	10542.8		28198.9	24060.3		0.113925			4.735e-06				0.116889		0.438182		0.417146				Theoretical mean	1	1	1	1							Theoretical mean	1	1	1	1	1	1	1	1
total lysate	+ DMSO + TUN	1597.23	5692.45		37612.8	26069.3		0.280588			1.07632e-05				0.265701		0.218358		0.207875				Actual mean	0.2047	0.2316	1	1.21							Actual mean	0.4371	0.1975	1	0.8017	0.5748	0.3602	1	1.156
total lysate	+ MG132 + DMSO	26435.9	26182.2		25552.3	24925.3		1.00969			4.05086e-05				1		1.05043		1				Number of values	3	3	3	3							Number of values	3	3	3	3	3	3	3	3
total lysate	+ MG132 + TUN	28894.4	20658.2		19864.1	24236.7		1.39869			5.77096e-05				1.42463		0.85235		0.811431
+100 mM DTT	+ DMSO + DMSO		10761.3		18105.9	27670.6											0.388906		0.342658				One sample t test			Sample difference has zero SD								One sample t test			Sample difference has zero SD				Sample difference has zero SD
+100 mM DTT	+ DMSO + TUN		6442.73		22444.1	28559.3											0.225591		0.198764				t, df	t=11.93, df=2	t=16.33, df=2		t=1.073, df=2							t, df	t=46.33, df=2	t=24.24, df=2		t=30.73, df=2	t=2.960, df=2	t=3.910, df=2		t=4.066, df=2
+100 mM DTT	+ MG132 + DMSO		30458.7		16985.6	26836.6											1.13497		1				P value (two tailed)	0.007	0.0037		0.3956							P value (two tailed)	0.0005	0.0017		0.0011	0.0977	0.0596		0.0555
+100 mM DTT	+ MG132 + TUN		37302.5		16405.3	26965.9											1.38332		1.21882				P value summary	**	**		ns							P value summary	***	**		**	ns	ns		ns
																							Significant (alpha=0.05)?	Yes	Yes		No							Significant (alpha=0.05)?	Yes	Yes		Yes	No	No		No
140723_MG132_TUN_R3																							How big is the discrepancy?											How big is the discrepancy?
non-reduced		Nav1.5-dimer	Nav1.5-monomer		calnexin	actin		dimer/monomer			dimer/monomer normalized to actin				dimer/monomer normalized to actin and to "+MG132+DMSO"		monomer normalized to actin		monomer normalized to actin and to "+MG132+DMSO"				Discrepancy	-0.7953	-0.7684		0.2104							Discrepancy	-0.5629	-0.8025		-0.1983	-0.4252	-0.6398		0.1564
total lysate	+ DMSO + DMSO	3044.28	28859.3			22020.5		0.105487			4.79038e-06				0.161557		1.31057		0.435167				SD of discrepancy	0.1155	0.08151		0.3397							SD of discrepancy	0.02104	0.05734		0.01118	0.2489	0.2834		0.06663
total lysate	+ DMSO + TUN	1453.48	8303.9			20324.8		0.175035			8.61192e-06				0.290439		0.408561		0.135661				SEM of discrepancy	0.06669	0.04706		0.1961							SEM of discrepancy	0.01215	0.03311		0.006453	0.1437	0.1636		0.03847
total lysate	+ MG132 + DMSO	21872.1	47133			15650.3		0.464052			2.96514e-05				1		3.01164		1				95% confidence interval	-1.082 to -0.5084	-0.9709 to -0.5660		-0.6334 to 1.054							95% confidence interval	-0.6151 to -0.5106	-0.9450 to -0.6601		-0.2261 to -0.1705	-1.043 to 0.1930	-1.344 to 0.06421		-0.009122 to 0.3219
total lysate	+ MG132 + TUN	39762.4	47931.4			20159		0.829569			4.11513e-05				1.38784		2.37766		0.789492				R squared (partial eta squared)	0.9861	0.9926		0.3653							R squared (partial eta squared)	0.9991	0.9966		0.9979	0.8141	0.8843		0.8921
+100 mM DTT	+ DMSO + DMSO		20059.6			15603.8											1.28556		0.544137
+100 mM DTT	+ DMSO + TUN		6943.31			15120.4											0.459202		0.194366
+100 mM DTT	+ MG132 + DMSO		29597.4			12527.7											2.36256		1
+100 mM DTT	+ MG132 + TUN		41221.1			16062.5											2.5663		1.08624
